# Supplementary material for: Can Rare Earth Elements Be Considered as Markers of the Varietal and Geographical Origin of Wines?
Source: Molecules. 2023 May 24;28(11):4319. doi: 10.3390/molecules28114319 (PMC10254485; doi:10.3390/molecules28114319)
Supplement: Supplementary file 1 [file molecules-28-04319-s001.zip]

Archive with 1 entries (1 files):
- molecules-2358117-supplementary.pdf
